# Supplementary material for: Skeletal Torsion Tunneling and Methyl Internal Rotation: The Coupled Large Amplitude Motions in Phenyl Acetate
Source: Molecules. 2022 Apr 23;27(9):2730. doi: 10.3390/molecules27092730 (PMC9105391; doi:10.3390/molecules27092730)
Supplement: Supplementary file 1 [file molecules-27-02730-s001.zip]

Archive with 1 entries (1 files):
- molecules-1677120-supplementary.pdf
